# Supplementary material for: Tracking ebolavirus genomic drift with a resequencing microarray
Source: PLoS One. 2022 Feb 10;17(2):e0263732. doi: 10.1371/journal.pone.0263732 (PMC8830711; doi:10.1371/journal.pone.0263732)
Supplement: S1 Table — Tile Sequences are in a Microsoft Excel spreadsheet. (XLSX) [file pone.0263732.s001.xlsx]

## Sheet: Evolavirus-RMA_Tiles
Species	size (bases)	Tile name	Tile sequences
Array Protocol Assurance Control	466	>CTRL-TIM	TTTGTCTACATCGACCAGGTCAAATCCTCGTTGACAGACCGTATTGACATATCAGGTCAGAACTCTTGGGTTGGGAAAGGTGGAGCCTTCACTGGTGAAATCAGCGTGGAACAGCTCAAAGACCTTGGCTGCAAGTGGGTCATTCTTGGGCATTCCGAACGGAGACATGTCATCGGAGAAAAAGATGAGTTTATCGGGAAGAAAGCTGCATATGCATTGAGTGAGGGTCTTGGAGTGATAGCTTGTATTGGGGAAAAGCTAGAAGAGAGGGAAGCAGGCAAGACGTTTGATGTTTGCTTCGCGCAACTGAAGGCGTTTGCTGATGCTGTGCCTAGCTGGGACAATATAGTTGTTGCATACGAGCCTGTATGGGCAATTGGAACTGGTAAAGTTGCATCT…
Array Protocol Assurance Control	466	>CTRL-NAC	CAACGGCCACCGGATATTGGAAAGCCACCGGCAAAGACAGAACCATTCTAAGAAAGGGTAAGCTAGTTGGGATGAGGAAGACATTGGTTTTCTATCAAGGTCGAGCTCCTCGAGGCCGTAAAACCGATTGGGTCATGCACGAATTCCGTCTCCAAGGATCTCATCATCCTCCCAATCATTCTCTGAGCTCTCCAAAGGAAGACTGGGTCTTGTGTAGGGTATTCCATAAGAATACGGAAGGAGTTATATGTAGAGACAACATGGGAAGCTGTTTTGATGAGACAGCCTCTGCATCGCTTCCTCCACTGATGGATCCTTACATCAACTTTGACCAAGAACCCTCTTCTTATCTCAGTGATGATCATCACTACATCATCAATGAGCACGTACCCTGCTTCT…
Zaire ebolavirus	2220	>FILO_EBOV_NP	ATGGATTCTCGTCCTCAGAAAGTCTGGATGACGCCGAGTCTCACTGAATCTGACATGGATTACCACAAGATCTTGACAGCAGGTCTGTCCGTTCAACAGGGGATTGTTCGGCAAAGAGTCATCCCAGTGTATCAAGTAAACAATCTTGAGGAAATTTGCCAACTTATCATACAGGCCTTTGAAGCTGGTGTTGATTTTCAAGAGAGTGCGGACAGTTTCCTTCTCATGCTTTGTCTTCATCATGCGTACCAAGGAGATTACAAACTTTTCTTGGAAAGTGGCGCAGTCAAGTATTTGGAAGGGCACGGGTTCCGTTTTGAAGTCAAGAAGTGTGATGGAGTGAAGCGCCTTGAGGAATTGCTGCCAGCAGTATCTAGTGGGAGAAACATTAAGAGAACA…
Zaire ebolavirus	981	>FILO_EBOV_VP40	ATGAGGCGGGTTATATTGCCTACTGCTCCTCCTGAATATATGGAGGCCATATACCCTGCCAGGTCAAATTCAACAATTGCTAGGGGTGGCAACAGCAATACAGGCTTCCTGACACCGGAGTCAGTCAATGGAGACACTCCATCGAATCCACTCAGGCCAATTGCTGATGACACCATCGACCATGCCAGCCACACACCAGGCAGTGTGTCATCAGCATTCATCCTCGAAGCTATGGTGAATGTCATATCGGGCCCCAAAGTGCTAATGAAGCAAATTCCAATTTGGCTTCCTCTAGGTGTCGCTGATCAAAAGACCTACAGCTTTGACTCAACTACGGCCGCCATCATGCTTGCTTCATATACTATCACCCATTTCGGCAAGGCAACCAATCCGCTTGTC…
Zaire ebolavirus	2030	>FILO_EBOV_GP	ATGGGTGTTACAGGAATATTGCAGTTACCTCGTGATCGATTCAAGAGGACATCATTCTTTCTTTGGGTAATTATCCTTTTCCAAAGAACATTTTCCATCCCGCTTGGAGTTATCCACAATAGTACATTACAGGTTAGTGATGTCGACAAACTAGTTTGTCGTGACAAACTGTCATCCACAAATCAATTGAGATCAGTTGGACTGAATCTCGAGGGGAATGGAGTGGCAACTGACGTGCCATCTGTGACTAAAAGATGGGGCTTCAGGTCCGGTGTCCCACCAAAGGTGGTCAATTATGAAGCTGGTGAATGGGCTGAAAACTGCTACAATCTTGAAATCAAAAAACCTGACGGGAGTGAGTGTCTACCAGCAGCGCCAGACGGGATTCGGGGCTTCCCC…
Zaire ebolavirus	6639	>FILO-EBOV-L	ATGGCTACACAACATACCCAATACCCAGACGCCAGGTTATCATCACCAATTGTATTGGACCAATGTGACCTTGTCACTAGAGCTTGCGGGTTGTATTCATCATACTCCCTTAATCCGCAACTACGCAACTGTAAACTCCCGAAACATATATACCGTTTAAAATATGATGTAACTGTTACCAAGTTCTTAAGTGATGTACCAGTGGCGACATTGCCCATAGATTTCATAGTCCCAATTCTTCTCAAGGCACTATCAGGCAATGGGTTCTGTCCTGTTGAGCCGCGGTGCCAACAGTTCTTAGATGAAATTATTAAGTACACAATGCAAGATGCTCTCTTCCTGAAATATTATCTCAAAAATGTGGGTGCTCAAGAAGACTGTGTTGATGACCACTTTCAA…
Zaire ebolavirus	275	>FILO_EBOV_NP__V2457	AGGGGCCATTTGATGCTGTTTTGTATTATCATATGATGAAGGATGAGCCTGTAGTTTTCAGTACCAGTGATGGCAAAGAGTACACGTATCCAGACTCCCTTGAAGAGGAATATCCACCATGGCTCACTGAAAAAGAGGCTATGAATGAAGAGAATAGATTTGTTACATTGGATGGTCAACAATTTTATTGGCCGGTAATGAATCACAAGAATAAATTCATGGCAATCCTGCAACATCATCAGTGAATGAGCATGGAACAATGGGATGATTCAACC
Zaire ebolavirus	225	>FILO_EBOV_GP_V6005a	AACCAAAATAAACTTCACTAGAAGGATATTGTGGGGCAACAACACAATGGGTGTTACAGGAATATTGCAGTTACCTCGTGATCGATTCAAGAGGACATCATTCTTTCTTTGGGTAATTATCCTTTTCCAAAGAACATTTTCCATCCCACTTGGAGTCATCCACAATAGCACATTACAGGTTAGTGATGTCGACAAACTAGTTTGCCGTGACAAACTGTCATCCAC
Zaire ebolavirus	223	>FILO_EBOV_GP_V6005b	AACCGAATTGAGCTCGCCCGGGGATCCTCTGAGGCAACAACACAATGGGCGTTACAGGAATATTGCAGTTACCTCGTGATCGATTCAAGAGGACATCATTCTTTCTTTGGGTAATTATCCTTTTCCAAAGAACATTTTCCATCCCACTTGGAGTCATCCACAATAGCACATTACAGGTTAGTGATGTCGACAAACTAGTTTGTCGTGACAAACTGTCATCCAC
Zaire ebolavirus	401	>FILO_EBOV_GP_V7490a	TTAATTACCAATACTATTGCTGGAGTCGCAGGACTGATCACAGGCGGGAGAAGAACTCGAAGAGAAGCAATTGTCAATGCTCAACCCAAATGCAACCCTAATTTACATTACTGGACTACTCAGGATGAAGGTGCTGCAATCGGACTGGCCTGGATACCATATTTCGGGCCAGCAGCCGAGGGAATTTACATAGAGGGGCTAATGCACAATCAAGATGGTTTAATCTGTGGGTTGAGACAGCTGGCCAACGAGACGACTCAAGCTCTTCAACTGTTCCTGAGAGCCACAACTGAGCTACGCACCTTTTCAATCCTCAACCGTAAGGCAATTGATTTCTTGCTGCAGCGATGGGGCGGCACATGCCACATTCTGGGACCGGACTGCTGTATCGAACCACAT…
Zaire ebolavirus	352	>FILO_EBOV_GP_V7490b	GACTGATCACAGGCGGGAGAAGAGCTCGAAGAGAAGCAATTGTCAATGCTCAACCCAAATGCAACCCTAATTTACATTACTGGACTACTCAGGATGAAGGTGCTGCAATCGGATTGGCCTGGATACCATATTTCGGGCCAGCAGCCGAGGGAATTTACACAGAGGGGCTAATGCACAATCAAGATGGTTTAATCTGTGGGTTGAGGCAGCTGGCCAACGAGACGACTCAAGCTCTTCAACTGTTCCTGAGAGCCACAACTGAGCTACGCACCTTTTCAATCCTCAACCGTAAGGCAATTGATTTCTTGCTGCAGCGATGGGGCGGCACATGCCACATTTTGGGACCGGACTG
Zaire ebolavirus	386	>FILO_EBOV_L_v11634	ATCACCAATTGTATTGGACCAATGTGACCTAGTCACTAGAGCTTGCGGGTTATATTCATCATACTCCCTTAATCCGCAACTACGCAACTGTAAACTCCCGAAACATATCTACCGTTTGAAATATGATGTAACTGTTACCAAGTTCTTGAGTGATGTACCAGTGGCGACATTGCCCATAGATTTCATAGTCCCAATTCTTCTCAAGGCACTGTCAGGCAATGGGTTCTGTCCTGTTGAGCCGCGGTGCCAACAGTTCTTAGATGAAATCATTAAGTACACAATGCAAGATGCTCTCTTCTTGAAATATTATCTCAAAAATGTGGGTGCTCAAGAAGACTGTGTTGATGACCACTTTCAAGAGAAAATCTTATCTTCAATTCAGGGCA
Zaire ebolavirus	236	>FILO_EBOV_L_V15698	TAGATTTAACAAGATACCGAGAAAACGAATTGATTTATGACAATAATCCTCTAAAAGGAGGACTCAATTGCAATATCTCATTCGATAACCCATTTTTCCAAGGTAAACGGCTGAACATTATAGAAGATGATCTTATTCGACTGCCTCACTTATCTGGATGGGAGCTAGCCAAGACCATCATGCAATCAATTATTTCAGATAGCAACAATTCATCTACAGACCCAATTAGCAGTGGA
Zaire ebolavirus	249	>FILO_EBOV_L_V16158a	GTTAATGAGTATTGATCCTCATTTTTCTATTTACATAGGCGGTGCTGCAGGTGACAGAGGACTCTCAGATGCGGCCAGGTTATTTTTGAGAACGTCCATTTCATCTTTTCTTACATTTGTAAAAGAATGGATAATTAATCGCGGAACAATTGTCCCTTTATGGATAGTATATCCGCTAGAGGGTCAAAACCCAACACCTGTTAATAATTTTCTCTATCAGATCGTAGAACTGCTGGTGCATGATTCATC
Zaire ebolavirus	100	>FILO_EBOV_L_V16158b	TTGTCCCTTTATGGATAGTATATCCGCTAGAGGGTCAAAACCCAACACCTGTTAATAATTTCCTCCATCAGATCGTAGAATTGCTGGTGCATGATTCATC
Zaire ebolavirus	574	>FILO_EBOV_L_V17336	AAGGCTACCTAAGCAAGTCGAGGTTATAACCATGGACGCAGAGACAACAGAGAATATAAACAGATCGAAATTGTACGAAGCTGTATATAAACTGATCTTACACCATATTGATCCTAGCGTATTGAAAGCAGTGGTCCTTAAAGTCTTTCTAAGTGATACTGAGGGTATGTTATGGCTAAATGATAATTTAGCCCCGTTTTTTGCCACTGGTTATTTAATTAAGCCAATAACGTCAAGTGCTAGATCTAGTGAATGGTATCTTTGTCTGACGAACTTCTTATCAACTACACGAAAGATGCCACACCAAAACCATCTCAGTTGTAAACAGGTAATACTTACGGCATTGCAACTGCAAATTCAACGAAGCCCATACTGGCTAAGTCATTTAACTCAGTATGC…
Zaire ebolavirus	358	>FILO_EBOV_NP_C1049	GCTTGGCAATCAGTAGGACACATGATGGTGATTTTCCGTTTGATGCGAACAAATTTTTTGATCAAATTTCTTCTAATACACCAAGGGATGCACATGGTTGCCGGACATGATGCCAACGATGCTGTGATTTCAAATTCAGTGGCTCAAGCTCGTTTTTCAGGTCTATTGATTGTCAAAACAGTACTTGATCATATCCTACAAAAGACAGAACGAGGAGTTCGTCTCCATCCTCTTGCAAGGACCGCCAAGGTAAAAAATGAGGTGAACTCCTTCAAGGCTGCACTCAGCTCCCTGGCCAAGCATGGAGAGTATGCTCCTTTCGCCCGACTTTTGAACCTTTCTGGAGTAAATAATCTTG
Zaire ebolavirus	242	>FILO_EBOV_NP_C1396	AAATAATCTTGAGCATGGTCTTTTCCCTCAACTATCGGCAATTGCACTCGGAGTCGCCACAGCACACGGGAGTACCCTCGCAGGAGTAAATGTTGGAGAACAGTATCAACAACTCAGAGAGGCTGCCACTGAGGCTGAGAAGCAACTCCAACAATATGCAGAGTCTCGCGAACTTGACCATCTTGGACTTGATGATCAGGAAAAGAAAATTCTTATGAACTTCCATCAGAAAAAGAACGAAA
Zaire ebolavirus	226	>FILO_EBOV_VP_C4908	CCTGGAATCCCGGATCACCCCCTCAGGCTCCTGCGAATTGGAAACCAGGCTTTCCTCCAGGAGTTCGTTCTTCCACCAGTCCAACTACCCCAGTATTTCACCTTTGATTTGACAGCACTCAAACTGATCACTCAACCACTGCCTGCTGCAACATGGACCGATGACACTCCAACAGGATCAAATGGAGCGCTGCGTCCAGGGATTTCGTTTCATCCAAAACTTCGCC
Zaire ebolavirus	239	>FILO_EBOV_GP_C6481	CGGGACCGTGTGCCGGAGACTTTGCCTTCCACAAAGAGGGTGCTTTCTTCCTGTATGATCGACTTGCTTCCACAGTTATCTACCGAGGGACGACTTTCGCTGAAGGTGTCGTGGCATTTCTGATACTGCCCCAAGCTAAGAAGGACTTCTTCAGCTCACACCCCTTGAGAGAGCCGGTCAATGCAACGGAGGACCCGTCGAGTGGCTACTATTCTACCACAATTAGATATCAGGCTACC
Zaire ebolavirus	228	>FILO_EBOV_L_C13637	CACCACATAACCTCACACTGGAAAATCGAGACAACCCCCCCGAAGGGCCTAGTTCATACAGGGGTCATATGGGAGGGATTGAAGGACTGCAACAAAAACTCTGGACAAGTATTTCATGTGCTCAAATTTCTTTAGTTGAAATTAAGACTGGTTTTAAGTTACGCTCAGCTGTGATGGGTGACAATCAGTGCATTACTGTTTTATCAGTCTTCCCCTTAGAGACTGACG
Zaire ebolavirus	322	>FILO_EBOV_L_C14053	AGAATGGCACCATTGTCTGATGCAATTTTTGATGATCTTCAAGGGACCCTGGCTAGTATAGGCACTGCTTTTGAGCGATCCATCTCTGAGACACGACATATCTTTCCTTGCAGGATAACCGCAGCTTTCCATACGTTTTTTTCGGTGAGAATCTTGCAATATCATCATCTCGGGTTCAATAAAGGTTTTGACCTTGGACAGTTAACACTCGGCAAACCTCTGGATTTCGGAACAATATCATTGGCACTAGCGGTACCGCAGGTGCTTGGAGGGTTATCCTTCTTGAATCCTGAGAAATGTTTCTACCGGAATCTAGGAGATC
Sudan ebolavirus	2217	>FILO_SUDV_NP	ATGGATAAACGGGTGAGAGGTTCATGGGCCCTGGGAGGACAATCTGAAGTTGATCTTGACTACCACAAAATATTAACAGCCGGGCTTTCGGTCCAACAAGGGATTGTGCGACAAAGAGTCATCCCGGTATATGTTGTGAGTGATCTTGAGGGTATTTGTCAACATATCATTCAGGCCTTTGAAGCAGGCGTAGATTTCCAAGATAATGCTGACAGCTTCCTTTTACTTTTATGTTTACATCATGCTTACCAAGGAGATCATAGGCTCTTCCTCAAAAGTGATGCAGTTCAATACTTAGAGGGCCATGGTTTCAGGTTTGAGGTCCGAGAAAAGGAGAATGTGCACCGTCTGGATGAATTGTTGCCCAATGTCACCGGTGGAAAAAATCTTAGGAGAACA…
Sudan ebolavirus	981	>FILO_SUDV_VP40	ATGAGAAGGGTCACTGTGCCGACTGCACCACCTGCCTATGCTGACATTGGCTATCCTATGAGCATGCTTCCCATCAAGTCAAGCAGGGCTGTGAGTGGAATTCAACAGAAACAAGAGGTCCTTCCTGGAATGGATACACCATCAAATTCTATGAGACCTGTTGCTGATGATAACATTGATCATACAAGTCATACCCCGAACGGAGTGGCCTCAGCATTCATCTTGGAGGCAACTGTCAATGTGATCTCGGGGCCCAAAGTCCTCATGAAACAAATCCCTATTTGGTTGCCACTCGGAATTGCTGACCAAAAAACGTACAGTTTTGACTCAACAACAGCAGCAATTATGCTCGCATCTTATACGATCACCCATTTTGGAAAGGCCAACAACCCCCTCGTT…
Sudan ebolavirus	2030	>FILO_SUDV_GP	ATGGGGGGTCTTAGCCTACTCCAATTGCCCAGGGACAAATTTCGGAAAAGCTCTTTCTTTGTTTGGGTCATCATCTTATTCCAAAAGGCCTTTTCCATGCCTTTGGGTGTTGTGACTAACAGCACTTTAGAAGTAACAGAGATTGACCAGCTAGTCTGCAAGGATCATCTTGCATCTACTGACCAGCTGAAATCAGTTGGTCTCAACCTCGAGGGGAGCGGAGTATCTACTGATATCCCATCTGCAACAAAGCGTTGGGGCTTCAGATCTGGTGTTCCTCCCAAGGTGGTCAGCTATGAAGCGGGAGAATGGGCTGAAAATTGCTACAATCTTGAAATAAAGAAGCCGGACGGGAGCGAATGCTTACCCCCACCGCCAGATGGTGTCAGAGGCTTTCCA…
Sudan ebolavirus	6633	>FILO-SUDV-L	ATGATGGCTACCCAACATACACAATATCCTGATGCAAGATTGTCTTCCCCAATTGTCTTAGACCAATGTGACCTAGTGACAAGAGCATGTGGACTTTACTCTGAGTATTCGCTGAACCCTAAACTAAGGACATGCCGTTTACCGAAACATATCTATAGATTAAAATATGACACTATTGTTTTACGATTTATCAGTGATGTCCCTGTAGCTACAATCCCAATAGACTACATTGCTCCGATGTTAATAAATGTTCTGGCAGATAGTAAAAATGTACCATTGGAACCTCCCTGCTTGAGTTTCTTGGATGAAATAGTCAATTATACCGTGCAGGATGCAGCATTCCTTAATTATTACATGAATCAGATTAAAACACAGGAAGGAGTAATTACAGATCAATTA…
Sudan ebolavirus	275	>FILO_SUDV_NP_V2457a	AGGGTCCATTTGAGGCAATCAATTATTATCACCTAATGAGTGATGAGCCCATTGCTTTTAGCACTGAAAGTGGCAAGGAATATATCTTCCCAGATTCTCTTGAAGAAGCCTACCCGCCTTGGTTGAGTGAGAAGGAGGCCTTAGAGAAAGAAAATCGTTATCTGGTCATTGATGGCCAGCAATTCTTCTGGCCAGTAATGAGCCTACAGGACAAGTTCCTTGCTGTTCTTCAACATGACTGAGGACCCATGATTAGTAGATTTTGTTTATTCTGA
Sudan ebolavirus	275	>FILO_SUDV_NP_V2457b	AGGGTCCATTTGAGGCAATCAATTATTATCACCTAATGAGTGATGAACCCATTGCTTTTAGCACTGAAAGTGGCAAGGAATATATCTTTCCAGACTCCCTTGAAGAAGCCTACCCGCCGTGGTTGAGTGAGAAGGAGGCCTTAGAGAAGGAAAATCGTTATCTGGTCATTGATGGCCAGCAATTCCTCTGGCCGGTAATGAGCCTACAGGACAAGTTCCTTGCCGTTCTTCAACATGACTGAGGACCTATGATTGGTGGATCTTGTTTATTCCGA
Sudan ebolavirus	225	>FILO_SUDV_GP_V6005	AATAGGGGTATACTTGCCAAAGCGCCCCCATCCTCAGGATCTCGCAATGGAGGGTCTTAGCCTACTCCAATTGCCCAGAGATAAATTTCGAAAAAGCTCTTTCTTTGTTTGGGTCATCATCTTATTTCAAAAGGCCTTTTCCATGCCTTTGGGTGTTGTGACCAACAGCACTTTAGAAGTAACAGAGATTGACCAGCTAGTCTGCAAGGATCATCTTGCATCCAC
Sudan ebolavirus	401	>FILO_SUDV_GP_V7490a	CTAATAACTTCAACAGTAACAGGGATTCTTGGGAGTCTTGGGCTTCGAAAACGCAGCAGAAGACAAACTAACACCAAAGCCACGGGTAAGTGCAATCCCAACTTACACTACTGGACTGCACAAGAACAACATAATGCTGCTGGGATTGCCTGGATCCCGTACTTTGGACCGGGTGCGGAAGGCATATACACTGAAGGCCTGATGCATAACCAAAATGCCTTAGTCTGTGGACTTAGGCAACTTGCAAATGAAACAACTCAAGCTCTGCAGCTTTTCTTAAGAGCCACAACGGAGCTGCGGACATATACCATACTCAATAGGAAGGCCATAGATTTCCTTCTGCGACGATGGGGCGGGACATGCAGGATCCTGGGACCAGATTGTTGCATTGAGCCACAT…
Sudan ebolavirus	401	>FILO_SUDV_GP_V7490b	CTAATAACTTCAACAGTAACAGGGATTCTTGGGAGCCTTGGACTTCGAAAACGCAGCAGAAGACAAGTTAACACCAGGGCCACGGGTAAATGCAATCCCAACTTACACTACTGGACTGCACAAGAACAACATAATGCTGCTGGGATTGCCTGGATCCCGTACTTTGGACCGGGTGCAGAAGGCATATACACTGAAGGCCTTATGCACAACCAAAATGCCTTAGTCTGTGGACTCAGACAACTTGCAAATGAAACAACTCAAGCTCTGCAGCTTTTCTTAAGGGCCACGACGGAGCTGCGGACATATACCATACTCAATAGGAAGGCCATAGATTTCCTTCTGCGACGATGGGGCGGGACATGTAGGATCCTGGGACCAGATTGTTGCATTGAGCCACAT…
Sudan ebolavirus	386	>FILO_SUDV_L_V11634a	CTTCCCCAATTGTCTTAGACCAATGTGACCTAGTGACAAGAGCATGTGGACTTTACTCTGAGTATTCGCTGAACCCTAAACTAAGGACATGCCGTTTACCGAAACATATCTATAGATTAAAATATGACACTATTGTTTTACGATTTATCAGTGATGTCCCTGTAGCTACAATCCCAATAGACTACATTGCTCCGATGTTAATAAATGTTCTGGCAGATAGTAAAAATGTACCATTGGAACCTCCCTGCTTGAGTTTCTTGGATGAAATAGTCAATTATACCGTGCAGGATGCAGCATTCCTTAATTATTACATGAATCAGATTAAAACACAGGAAGGAGTAATTACAGATCAATTGAAACAGAACATTCGTAGGGTCATTCACAAA
Sudan ebolavirus	386	>FILO_SUDV_L_V11634b	CTTCCCCAATCGTTTTAGACCAATGTGACCTAGTGACAAGAGCATGCGGACTGTACTCTGAGTATTCGCTGAACCCTAAACTAAGAACATGCCGCTTGCCGAAACATATCTATAGATTAAAATATGACGCCATTGTTTTACGATTTATCAGTGATGTCCCTGTAGCTACAATCCCAATAGATTACATTGCTCCAATGTTAATAAATGTTCTGGCAGATAGTAAAAATGCACCATTAGAACCTCCCTGTTTGAGCTTCCTAGATGAGATAGTCAATTATACTGTGCAGGATGCGGCATTCCTTAATTATTACATGAATCAGATTAAAACACAGGAAGGAGTAATTACAGATCAATTAAAACAGAACATTCGTAGGGTCATTCACAAA
Sudan ebolavirus	236	>FILO_SUDV_L_V15698	TAGATTTGAGTAAGTATCGTAATAATGAACTGATTTATGATTCAGAGCCACTAAGAGGAGGTCTAAACTGCAACTTATCGATTGACAGTCCTTTGATGAAGGGCCCACGTTTAAATATTATTGAGGATGACTTAATACGGTTGCCACATTTATCCGGTTGGGAATTAGCAAAAACAGTTTTGCAATCCATAATTTCTGATAGTAGCAATTCATCAACAGATCCCATTAGCAGCGGT
Sudan ebolavirus	249	>FILO_SUDV_L_V16158a	GGTTGATGGATATAGACCCCAACTTCTCAATATATATTGGTGGGACTGCAGGTGACCGTGGATTATCGGACGCTGCAAGATTATTTCTCCGAATTGCAATTTCAACTTTCTTGAGCTTTGTTGAGGAGTGGGTTATCTTTAGGAAGGCAAACATCCCACTATGGGTTATCTATCCTCTCGAAGGCCAACGCCCTGATCCTCCTGGCGAATTTTTGAACCGAGTAAAATCTCTAATTGTTGGGACTGAAG
Sudan ebolavirus	249	>FILO_SUDV_L_V16158b	GGTTGATGGATATAGACCCCAACTTCTCAATATATATTGGTGGGACTGCAGGTGATCGTGGATTATCGGATGCTGCAAGATTATTTCTCCGAATCGCAATTTCAACTTTCTTGAGCTTTGTTGAGGAGTGGGTTATCTTTAGGAAGGCAAACATTCCACTATGGGTTGTCTATCCTCTCGAAGGCCAACGCCCTGATCCTCCTGGTGAATTTTTAAACCGAGTAAAATCTTTAATTGTTGGGATTGAGG
Sudan ebolavirus	574	>FILO_SUDV_L_V17336a	TAGGATTCCAAATGATGCTGATATTATTACCATGGATGCTGAAACTACAGAAAACTTAGATCGTTCCAGATTATATGAAGCAGTATATACGATTATTTGTAATCATATCAATCCTAAAACTTTGAAAGTGGTCATCTTAAAAGTCTTCCTCAGCGATTTGGATGGGATGTGCTGGATTAACAATTATCTTGCTCCTATGTTTGGATCAGGATATTTAATCAAACCTATAACATCAAGTGCAAAGTCAAGTGAGTGGTATTTATGCTTATCTAATCTACTTTCAACCTTGAGAACTACTCAGCATCAAACCCAGGCAAACTGTCTCCATGTCGTACAATGTGCTCTTCAACAGCAAGTACAAAGAGGGTCATATTGGCTAAGTCATCTTACCAAATACAC…
Sudan ebolavirus	574	>FILO_SUDV_L_V17336b	TAGGATTCCAAATGATGTTGATATTATTACCATGGATGCTGAAACTACAGAAAATTTAGATCGTTCAAGATTATATGAAGCAGTATATACGATTATTTGTAATCATATCAATCCTAAAACTTTAAAAGTGGTCATCTTAAAAGTCTTCCTCAGCGATTTGGATGGGATGTGCTGGATTAACAATTATCTTGCTCCTATGTTTGGATCAGGATACTTAATCAAACCTATAACATCAAGTGCAAGGTCAAGTGAGTGGTATTTATGCTTATCTAATCTACTTTCAACTTTGAGAACTACTCAGCATCAAACCCAAGCAAACTGTCTTCATGTCGTACAATGTGCTCTTCAACAGCAAGTTCAAAGAGGGTCATATTGGCTAAGTCATCTCACCAAATACAC…
Sudan ebolavirus	358	>FILO_SUDV_NP_C1049a	TTCCTGGCAATCAGTTGGACACATGATGGTGATCTTCCGTTTGATGAGAACAAACTTTTTAATCAAGTTCCTACTAATACATCAGGGGATGCACATGGTCGCAGGCCATGATGCGAACGACACAGTAATATCTAATTCTGTTGCCCAAGCAAGGTTCTCTGGTCTTCTGATTGTAAAGACTGTTCTGGACCACATCCTACAAAAAACAGATCTTGGAGTACGACTTCATCCACTGGCCAGGACAGCAAAAGTCAAGAATGAGGTCAGTTCATTCAAGGCAGCTCTTGGCTCACTTGCCAAGCATGGAGAATATGCTCCATTTGCACGTCTCCTCAATCTTTCTGGAGTCAACAACTTG
Sudan ebolavirus	358	>FILO_SUDV_NP_C1049b	TTCCTGGCAATCAGTTGGACACATGATGGTGATCTTCCGTTTGATGAGGACAAACTTTTTAATCAAGTTTCTACTAATACATCAAGGGATGCACATGGTTGCAGGTCATGATGCGAATGACACAGTAATATCTAATTCTGTTGCCCAGGCAAGGTTCTCTGGTCTTCTGATTGTAAAGACTGTTCTGGATCACATCCTACAAAAAACAGATCTCGGAGTACGACTTCATCCACTGGCCAGGACAGCAAAAGTGAAGAATGAGGTCAGTTCATTCAAGGCGGCTCTTGGTTCACTTGCCAAGCATGGAGAATATGCTCCGTTTGCACGTCTCCTTAATCTTTCTGGAGTCAACAACTTG
Sudan ebolavirus	242	>FILO_SUDV_NP_C1396a	CAACAACTTGGAACATGGGCTTTATCCACAACTCTCAGCCATTGCTTTGGGTGTTGCAACTGCCCACGGGAGCACGCTGGCTGGTGTTAATGTAGGGGAGCAATATCAGCAACTGCGTGAGGCTGCTACTGAAGCTGAAAAGCAACTCCAACAATATGCTGAAACACGTGAGTTGGACAACCTTGGGCTTGATGAACAGGAAAAGAAGATTCTCATGAGCTTCCACCAGAAGAAGAATGAGA
Sudan ebolavirus	242	>FILO_SUDV_NP_C1396b	CAACAACTTGGAACATGGGCTTTATCCACAACTTTCAGCCATCGCTTTGGGTGTTGCAACTGCCCACGGGAGTACGCTTGCTGGTGTGAATGTAGGGGAGCAATATCAGCAACTGCGTGAGGCTGCTACTGAGGCTGAAAAGCAACTCCAACAATATGCTGAAACACGTGAGTTGGATAACCTTGGGCTTGATGAACAGGAGAAGAAGATTCTCATGAGCTTCCACCAGAAGAAGAATGAGA
Sudan ebolavirus	226	>FILO_SUDV_VP_C4908a	TCAGGGAATACCGGATCACCCACTCAGATTGCTCAGGATGGGGAACCAGGCTTTCCTTCAAGAGTTTGTGCTACCACCAGTTCAACTGCCGCAATATTTCACTTTTGATCTGACTGCACTCAAATTAGTGACACAGCCTCTCCCTGCTGCAACATGGACAGATGAGACTCCGAGCAACCTTTCAGGAGCACTTCGTCCCGGGCTTTCATTTCACCCAAAGCTGAGA
Sudan ebolavirus	226	>FILO_SUDV_VP_C4908b	TCAAGGAATACCGGATCACCCACTCAGATTGCTCAGGATGGGGAACCAGGCTTTCCTTCAAGAGTTTGTGCTACCACCAGTTCAACTGCCGCAATATTTCACTTTTGATCTGACTGCACTCAAATTAGTGACACAGCCTCTCCCTGCTGCAACATGGACAGATGAGACTCCGAGCAACCTTTCAGGAGCACTCCGTCCAGGGCTCTCATTTCACCCGAAACTGAGA
Sudan ebolavirus	238	>FILO_SUDV_GP_C6481a	ACCGGGCCCTGCCCAGGTGACTACGCCTTTCACAAGGATGGAGCTTTCTTCCTCTATGACAGGCTGGCTTCAACTGTAATTTACAGAGGAGTCAATTTTGCTGAGGGGGTAATTGCATTCTTGATATTGGCTAAACCAAAAGAAACGTTCCTTCAGTCACCCCCCATTCGAGAGGCAGTAAACTACACTGAAAATACATCAAGTTATTATGCCACATCCTACTTGGAGTATGAAATCG
Sudan ebolavirus	238	>FILO_SUDV_GP_C6481b	ACCGGGCCCTGCCCGGGTGACTATGCCTTTCACAAGGATGGAGCTTTCTTCCTCTATGACAGGCTGGCTTCAACTGTAATTTACAGAGGAGTCAATTTTGCTGAGGGGGTAATTGCATTCTTGATATTGGCTAAACCAAAGGAAACGTTCCTTCAATCACCCCCCATTCGAGAGGCAGTAAACTACACTGAAAATACATCAAGTTACTATGCCACATCCTACTTGGAGTACGAAATCG
Sudan ebolavirus	228	>FILO_SUDV_L_C13637a	CACCACATAATGTAACCTTAGAGAATAGGGAATATCCCCCCGAAGGACCAAGTGCTTATAGAGGCCACCTTGGCGGTATTGAGGGGCTTCAACAAAAGTTATGGACTAGTATCTCATGTGCTCAAATCTCATTGGTAGAGATCAAGACCGGGTTCAAATTGCGATCAGCAGTCATGGGGGATAATCAATGTATTACAGTATTATCAGTCTTTCCACTAGAATCTAGTC
Sudan ebolavirus	228	>FILO_SUDV_L_C13637b	CACCACATAATGTAACTTTAGAGAATAGGGAATATCCTCCCGAAGGACCAAGTGCTTATCGAGGCCACCTTGGTGGTATTGAGGGGCTTCAACAAAAGTTATGGACTAGCATCTCATGTGCTCAAATTTCATTGGTAGAGATCAAGACCGGATTCAAATTGCGATCAGCAGTCATGGGGGATAATCAATGTATCACAGTATTATCAGTCTTTCCACTAGAATCCAGTC
Sudan ebolavirus	322	>FILO_SUDV_L_C14053a	AGGATGGCCCCTCTCTCAGATGCAATTTTTGATGACTTGCAAGGTACACTTGCTAGTATAGGAACTGCCTTTGAGCGATCAATCTCCGAAACTAGACATATTTTACCATGTCGTGTTGCAGCTGCCTTTCATACATATTTCTCTGTTCGGATCTTACAACATCATCACCTTGGTTTCCATAAGGGTTCAGACCTTGGACAATTGGCAATCAATAAACCTCTTGATTTCGGGACCATTGCACTATCCTTAGCAGTTCCTCAGGTATTGGGTGGATTATCCTTCCTAAATCCAGAAAAGTGCCTTTATCGCAACTTGGGTGATC
Sudan ebolavirus	322	>FILO_SUDV_L_C14053b	AGGATGGCCCCTCTCTCAGATGCAATTTTTGATGACTTGCAGGGTACACTTGCCAGTATAGGAACTGCCTTTGAGCGATCAATCTCCGAAACTAGACATATTTTACCATGTCGTGTTGCAGCTGCCTTTCATACATATTTCTCTGTTCGGATCTTACAACATCATCACCTTGGCTTCCATAAAGGTTCAGACCTTGGACAATTGGCAATCAATAAACCTCTTGATTTTGGGACCATTGCACTATCCTTAGCAGTTCCCCAGGTACTGGGTGGATTATCCTTCCTAAATCCAGAAAAATGTCTTTATCGCAACCTGGGTGACC
Bundibugyo ebolavirus	2220	>FILO_BDBV_NP	ATGGATCCTCGTCCAATCAGAACCTGGATGATGCATAACACATCTGAAGTTGAAGCAGACTACCATAAGATTCTAACTGCCGGATTGTCCGTCCAGCAAGGCATTGTGAGACAAAGAATCATTCCTGTTTACCAAATCTCAAACCTGGAGGAAGTATGTCAACTCATCATACAGGCATTCGAGGCCGGCGTCGACTTCCAGGATAGTGCAGATAGCTTTTTGTTAATGCTATGTCTGCATCATGCCTATCAAGGGGATTATAAACAATTTTTGGAAAGTAATGCGGTAAAATACCTTGAAGGTCATGGATTCCGTTTTGAGATGAAGAAAAAGGAAGGTGTCAAGCGCCTGGAGGAACTACTCCCTGCTGCCTCGAGTGGAAAGAACATCAAGAGAACA…
Bundibugyo ebolavirus	981	>FILO_BDBV_VP40	ATGAGGAGGGCAATTCTACCTACTGCACCGCCAGAATACATGGAGGCTGTCTACCCAATGAGAACGGTTAGTACTAATATCAACAGTACCTCCAGTGGTCCGAACTTTCCAGCACCGGATGTAATGATGAGTGATACACCCTCCAACTCACTCAGACCAATTGCTGATGATAACATCGATCATCCAAGTCATACACCAACCAGTGTTTCATCAGCCTTTATACTCGAGGCAATGGTGAATGTGATATCGGGGCCGAAGGTACTAATGAAGCAAATTCCTATATGGCTCCCCTTGGGTGTTGCTGATCAAAAAACATATAGTTTTGACTCAACTACAGCTGCAATTATGCTCGCATCGTACACCATCACTCACTTTGGCAAAACCTCCAATCCGCTTGTG…
Bundibugyo ebolavirus	2030	>FILO_BDBV_GP	ATGGTTACATCAGGAATTCTACAATTGCCCCGTGAACGCTTCAGAAAAACATCATTTTTTGTTTGGGTAATAATCCTATTTCACAAAGTTTTCCCTATCCCATTGGGCGTAGTTCACAACAACACTCTCCAGGTAAGTGATATAGATAAATTGGTGTGCCGGGATAAACTTTCCTCCACAAGTCAGCTGAAATCGGTCGGGCTTAATCTAGAAGGTAATGGAGTTGCCACAGATGTACCAACAGCAACGAAGAGATGGGGATTCCGAGCTGGTGTTCCACCCAAAGTGGTGAACTACGAAGCTGGGGAGTGGGCTGAAAACTGCTACAACCTGGACATCAAGAAAGCAGATGGTAGCGAATGCCTACCTGAAGCCCCTGAGGGTGTAAGAGGCTTCCCT…
Bundibugyo ebolavirus	6633	>FILO-BDBV-L	ATGGCAACTCAACATACACAATATCCAGATGCAAGATTATCTTCACCCATTGTCTTAGATCAATGTGATCTTGTCACCCGTGCTTGCGGTCTGTATTCTTCATATTCATTAAATCCTCAGTTGAAAAATTGTAGACTACCAAAACATATTTACCGCCTCAAATTTGATGCTACGGTTACAAAATTTTTAAGCGATGTTCCAATAGTTACATTGCCGATAGATTACTTGACCCCTTTACTTTTACGAACTTTATCCGGGGAGGGCTTATGCCCTGTCGAACCAAAGTGCAGCCAATTCTTAGATGAAATAGTAAGTTATGTTTTGCAGGATGCACGTTTTTTAAGACACTATTTTAGGCATGTTGGAGTACACGATGACAATGTGGGAAAAAATTTTGAG…
Bundibugyo ebolavirus	275	>FILO_BDBV_NP_V2457	AGGACCTTTTGATGCCATCCTTTACTACCATATGATGAAAGAAGAGCCCATCATTTTCAGCACTAGTGATGGGAAGGAGTATACATATCCAGACTCTCTTGAAGATGAATATCCACCCTGGCTCAGCGAGAAGGAAGCCATGAATGAAGACAATAGATTCATAACCATGGATGGTCAGCAGTTTTACTGGCCTGTGATGAATCATAGAAATAAATTCATGGCAATCCTCCAACATCACAGGTGACCCGACCTCTAAAACTGAGCTCTTAACTACA
Bundibugyo ebolavirus	225	>FILO_BDBV_GP_V6005	GTTGACAAACACTTTGCTAATTAATTGTAAATATACCACAGTCATCATGGTTACATCAGGAATTCTACAATTGCCCCGTGAACGCTTCAGAAAAACATCATTTTTTGTTTGGGTAATAATCCTATTTCACAAAGTTTTCCCTATCCCATTGGGCGTAGTTCACAACAACACTCTCCAGGTAAGTGATATAGATAAATTGGTGTGCCGGGATAAACTTTCCTCCAC
Bundibugyo ebolavirus	401	>FILO_BDBV_GP_V7490a	ACTACTCACCAACACCATAAGAGGGGTTGCAAATTTGCTGACAGGTTCAAGAAGAACCCGGAGGGAAATCACCTTGAGAACACAAGCCAAATGTAATCCGAACCTACACTATTGGACAACCCAAGATGAAGGGGCTGCCATTGGTCTAGCCTGGATACCTTACTTCGGGCCCGCAGCAGAGGGAATTTATACGGAAGGAATAATGCACAATCAAAATGGGCTAATTTGCGGGTTGAGGCAGCTAGCAAATGAGACGACTCAAGCCCTACAGTTATTCTTGCGTGCTACCACGGAATTGCGCACTTTCTCCATATTGAATCGAAAAGCCATCGACTTTTTACTTCAAAGATGGGGAGGAACGTGCCACATCTTAGGCCCAGATTGCTGTATTGAGCCCCA…
Bundibugyo ebolavirus	401	>FILO_BDBV_GP_V7490b	ACCACTCACCAACACCACAAGAGGGGCTGCAAATCTGCTGACAGGCTCAAGAAGAACCCGAAGGGAAATCACCCTGAGAACACAAGCCAAATGCAACCCAAACCTACACTATTGGACAACCCAAGATGAAGGGGCTGCCATTGGTTTAGCCTGGATACCTTACTTCGGGCCCGCAGCAGAGGGAATTTATACGGAAGGGATAATGCACAATCAAAATGGGCTAATTTGCGGGTTGAGGCAGCTAGCAAATGAGACGACTCAAGCCCTACAGTTATTCTTGCGTGCTACCACGGAATTGCGCACTTTCTCTATATTGAATCGAAAAGCCATCGACTTTTTACTCCAAAGATGGGGAGGAACGTGCCACATCTTAGGCCCAGATTGCTGTATTGAGCCCCA…
Bundibugyo ebolavirus	386	>FILO_BDBV_L_V11634	TCACCCATTGTCTTAGATCAATGTGATCTTGTCACTCGTGCTTGCGGTCTGTATTCTTCATATTCATTAAATCCTCAGTTGAAAAATTGTAGACTACCAAAACATATTTACCGCCTCAAATTTGATGCTACGGTTACAAAATTTTTAAGCGATGTTCCAATAGTTACATTGCCAATAGATTACTTGACCCCTTTACTTTTACGAACTTTATCCGGGGAGGGCTTATGCCCTGTCGAACCAAAGTGCAGCCAATTCTTAGATGAAATAGTAAGTTATGTTTTGCAGGATGCACGTTTTTTAAGACACTATTTTAGGCATGTTGGAGTACACGATGACAATGTTGGGAAAAATTTTGAGCCAAAGATTAAGGCTTTGATTTATGATAA
Bundibugyo ebolavirus	236	>FILO_BDBV_L_V15698	TGGATCTCACAAGGTACCGAGAGAATGAGTTAATTTATGATAACAATCCATTAAAAGGTGGACTTAATTGCAACCTATCCTTTGATAATCCACTTTTCAAGGGCCAAAGGCTCAATATCATAGAGGAGGATTTGATTAGATTTCCACATCTATCTGGGTGGGAACTTGCGAAAACCATCATTCAGTCCATTATCTCAGACAGCAATAACTCATCCACAGACCCCATTAGCAGTGGA
Bundibugyo ebolavirus	249	>FILO_BDBV_L_V16158	GACTAATGAGTATTGATCCTCATTTTTCAATCTACATCGGGGGTACAGCAGGTGATCGAGGGCTTTCGGATGCTACCAGACTATTCCTTCGAGTGGCCATTTCTTCCTTCCTTCAATTTATCAAAAAGTGGATCGTGGAATACAAGACAGCTATTCCTCTGTGGGTTGTATACCCTTTGGAGGGACAAAATCCAGATCCAATTAATAGCTTTCTACATCAGATTATAGCCTTACTGCAAAATGAATCCC
Bundibugyo ebolavirus	574	>FILO_BDBV_L_V17336	TAGAATCCCCACACAAGTTGAGATTATGACTATGGATGCTGAAACGACAGAAAATATTAATCGGTCAAAATTATACGAAGCTATTCAGCAATTAATTGTTTCACACATTGATACAAGGGTGCTAAAGATTGTTATTATAAAGGTTTTTTTAAGTGATATTGAAGGTCTACTGTGGCTTAATGACCATCTTGCCCCTTTATTCGGATCCGGCTATTTAATTAAGCCTATTACTTCGAGTCCAAAGTCAAGCGAATGGTACTTATGTCTTTCAAATTTCCTTTCAGCTTCTCGACGACGGCCTCATCAGGGTCATGCTACCTGTATGCAAGTCATCCAAACAGCGCTACGACTCCAAGTTCAAAGGAGTTCATACTGGCTTAGCCATTTAGTGCAATATGC…
Bundibugyo ebolavirus	358	>FILO_BDBV_NP_C1049	TCTTGGCAATCGGTGGGACATATGATGGTCATCTTCAGACTAATGCGAACCAACTTCCTGATTAAGTTCCTCCTAATACATCAGGGAATGCATATGGTTGCAGGGCATGATGCTAATGATGCCGTCATTGCCAACTCTGTAGCTCAAGCTCGTTTCTCCGGATTGTTGATAGTCAAAACAGTGCTTGATCATATCCTCCAAAAAACAGAGCACGGAGTTCGCCTGCATCCCTTGGCGCGAACAGCCAAAGTCAAAAATGAGGTAAGCTCTTTTAAGGCCGCTTTAGCCTCACTAGCACAACATGGAGAATATGCCCCGTTCGCTCGTCTGCTGAATCTATCTGGGGTTAACAATCTTG
Bundibugyo ebolavirus	242	>FILO_BDBV_NP_C1396	TAACAATCTTGAGCATGGGCTTTTCCCTCAACTTTCTGCAATTGCTTTGGGAGTAGCAACTGCACATGGGAGCACTCTGGCAGGAGTCAATGTAGGAGAGCAATACCAACAACTGCGAGAAGCAGCCACTGAGGCCGAAAAGCAGTTGCAGAAATATGCTGAATCTCGTGAACTTGATCACCTAGGTCTTGATGATCAGGAAAAGAAAATCCTAAAAGACTTCCATCAGAAAAAGAATGAGA
Bundibugyo ebolavirus	226	>FILO_BDBV_VP_C4908	CCTGGGATCCCTGATCACCCGTTGCGGCTTCTAAGAATAGGAAATCAAGCCTTCTTGCAAGAGTTTGTGCTGCCTCCAGTGCAATTGCCGCAGTATTTCACTTTTGACCTGACGGCTCTAAAGCTGATCACTCAACCTCTCCCGGCAGCAACCTGGACAGATGATACTCCGACCGGTCCTACAGGAATACTTCGTCCTGGAATTTCCTTTCATCCCAAACTGAGAC
Bundibugyo ebolavirus	240	>FILO_BDBV_GP_C6481	GGGCCGTGTCCTGAAGGTTACGCTTTCCACAAAGAAGGCGCTTTCTTCCTGTATGATCGACTGGCATCAACAATCATCTATCGAAGCACCACGTTTTCAGAAGGTGTTGTGGCTTTCTTGATCCTCCCCAAAACTAAAAAGGACTTTTTCCAATCACCACCACTACATGAACCGGCCAATATGACAACAGACCCATCCAGCTACTACCACACAGTCACACTTAATTATGTGGCTGACAAT
Bundibugyo ebolavirus	228	>FILO_BDBV_L_C13637	CCCCTCATGGAGTTTCGCTAGAAAATCGGGAAGATCCTCCGGAAGGCCCTAGCTCTTACCGGGGTCATCTTGGGGGAATTGAGGGACTCCAACAGAAACTCTGGACCAGCATTTCATGTGCGCAAATCTCATTAGTTGAGATCAAGACTGGTTTCAAGTTGAGATCTGCGGTAATGGGTGATAATCAATGCATCACAGTTCTTTCCGTATTCCCTCTAGAGACAGATT
Bundibugyo ebolavirus	322	>FILO_BDBV_L_C14053	AGGATTGCTCCCTTGTCAGATGCAATCTTTGATGACCTTCAGGGAACTCTGGCTAGTATAGGAACGGCATTTGAGAGATCTATATCCGAGACTAGACATGTATACCCTTGCCGGGTGGTTGCCGCATTCCATACATTCTTCTCCGTTAGGATCCTCCAATACCACCACCTTGGTTTCAACAAAGGAACTGATCTAGGTCAACTATCACTAAGCAAACCGTTGGATTTCGGAACTATCACTCTTGCTTTAGCGGTACCTCAAGTTCTAGGAGGTTTATCGTTTTTGAACCCAGAGAAATGTTTTTATCGCAACCTTGGAGACC
Tai Forest ebolavirus	2220	>FILO_TAFV_NP	ATGGAGAGTCGGGCCCACAAAGCATGGATGACGCACACCGCATCAGGTTTCGAAACAGATTACCATAAGATTTTAACAGCAGGATTGTCAGTCCAACAAGGCATTGTGAGACAACGGGTCATTCAAGTCCACCAGGTTACAAACCTAGAAGAAATATGCCAATTGATCATTCAAGCCTTTGAAGCTGGTGTTGATTTTCAAGAGAGTGCAGACAGTTTCTTGCTGATGCTATGTTTACATCATGCTTATCAGGGTGACTACAAGCAATTCTTGGAAAGCAATGCAGTCAAGTACCTTGAGGGTCATGGCTTTCGCTTTGAGGTCAGGAAAAAGGAAGGAGTCAAGCGACTCGAAGAATTGCTTCCTGCTGCATCCAGTGGCAAGAGCATCAGGAGAACA…
Tai Forest ebolavirus	981	>FILO_TAFV_VP40	ATGAGGAGAATCATCCTACCCACGGCACCACCTGAATACATGGAGGCTGTTTACCCAATGAGAACAATGAATTCTGGTGCAGACAACACTGCCAGTGGCCCTAATTACACAACAACTGGTGTGATGACAAATGATACTCCCTCTAATTCACTCCGACCAGTTGCAGATGATAATATTGATCATCCGAGCCACACGCCTAACAGTGTTGCCTCTGCATTTATATTGGAAGCTATGGTGAATGTAATATCTGGCCCGAAAGTGCTGATGAAGCAAATCCCAATCTGGCTTCCTCTGGGTGTCTCTGACCAGAAGACATATAGCTTTGATTCAACCACTGCTGCCATTATGCTAGCATCATATACCATCACTCATTTTGGCAAAACCTCAAATCCCCTTGTG…
Tai Forest ebolavirus	2030	>FILO_TAFV_GP	ATGGGAGCGTCAGGGATTCTGCAATTGCCCCGTGAGCGCTTCAGGAAAACATCTTTCTTTGTTTGGGTAATAATCCTATTCCATAAAGTCTTTTCAATCCCGTTGGGGGTTGTACACAACAATACCCTACAAGTGAGTGATATTGACAAGTTTGTGTGCCGAGACAAACTCTCTTCAACTAGCCAATTGAAGTCAGTCGGGTTGAACTTGGAGGGCAATGGAGTAGCAACTGATGTACCAACGGCAACCAAAAGATGGGGTTTTCGAGCTGGTGTTCCACCAAAGGTGGTAAATTGCGAAGCTGGAGAATGGGCTGAGAACTGTTATAACCTGGCTATAAAGAAAGTTGATGGTAGTGAGTGCCTACCAGAAGCCCCTGAGGGAGTGAGGGATTTTCCC…
Tai Forest ebolavirus	6633	>FILO-TAFV-L	ATGGCTACACAACATACGCAATATCCAGACGCAAGGTTATCATCACCTATAGTTTTAGATCAGTGTGATCTTGTCACTCGTGCTTGTGGATTGTATTCCGCATACTCCTTAAATCCCCAACTAAAGAACTGTAGACTACCGAAACATATATACCGACTAAAATATGACACCACTGTTACAGAGTTTTTGAGTGATGTGCCGGTAGCAACATTGCCAGCGGATTTTTTAGTACCTACATTTCTTAGGACTCTATCAGGAAATGGTTCTTGTCCAATTGATCCAAAATGCAGTCAATTTTTAGAAGAAATTGTCAATTATACTCTACAAGATATTCGCTTCCTAAACTATTACCTCAATCGAGCCGGAGTGCATAACGATCATGTGGATAGGGATTTTGGA…
Tai Forest ebolavirus	275	>FILO_TAFV_NP_V2457	AAGGACCATTTGATGCCATCCTATACTATTACATGATGACGGAGGAGCCGATTGTCTTTAGCACTAGTGATGGGAAAGAATACGTATACCCTGATTCTCTTGAAGGGGAGCATCCACCGTGGCTCAGTGAAAAAGAGGCCTTGAATGAGGACAATAGGTTTATCACAATGGATGATCAACAATTCTACTGGCCTGTAATGAATCACAGGAACAAATTCATGGCTATCCTTCAGCACCACAAGTAATTTCTTCATAATGACAGATCATTGTAAGGT
Tai Forest ebolavirus	225	>FILO_TAFV_GP_V6005	GTATAATTCAGCCAGGCCTAAGACAGTAGCTAATCACAGTCATCATGGGAGCGTCAGGGATTCTGCAATTGCCCCGTGAGCGCTTCAGGAAAACATCTTTCTTTGTTTGGGTAATAATCCTATTCCATAAAGTCTTTTCAATCCCGTTGGGGGTTGTACACAACAATACCCTACAAGTGAGTGATATTGACAAGTTTGTGTGCCGAGACAAACTCTCTTCAACTA
Tai Forest ebolavirus	401	>FILO_TAFV_GP_V7490	TTCCTGACGAACACAATACGGGGGGTTACAAATCTCCTGACAGGATCCAGAAGAAAGCGAAGGGATGTCACTCCCAATACACAACCCAAATGCAACCCAAACCTGCACTATTGGACAGCCTTGGATGAGGGTGCTGCCATAGGTTTAGCCTGGATACCATACTTCGGGCCAGCAGCTGAGGGAATTTACACTGAAGGCATAATGGAGAATCAAAATGGATTGATCTGTGGATTGAGGCAGCTGGCCAACGAAACGACACAAGCTCTTCAATTGTTCTTAAGGGCAACTACTGAGTTGCGTACATTCTCTATACTAAATCGGAAAGCAATAGACTTCTTGCTCCAAAGATGGGGAGGAACATGTCACATTCTAGGGCCTGATTGTTGCATTGAACCCCAA…
Tai Forest ebolavirus	386	>FILO_TAFV_L_V11634	CATCACCTATAGTTTTAGATCAGTGTGATCTTGTCACTCGTGCTTGTGGATTGTATTCCGCATACTCCTTAAATCCCCAACTAAAGAACTGTAGACTACCGAAACATATATACCGACTAAAATATGACACCACTGTTACAGAGTTTTTGAGTGATGTGCCGGTAGCAACATTGCCAGCGGATTTTTTAGTACCTACATTTCTTAGGACTCTATCAGGAAATGGTTCTTGTCCAATTGATCCAAAATGCAGTCAATTTTTAGAAGAAATTGTCAATTATACTCTACAAGATATTCGCTTCCTAAACTATTACCTCAATCGAGCCGGAGTGCATAACGATCATGTGGATAGGGATTTTGGACAAAAAATTCGCAATCTAATTTGCGAC
Tai Forest ebolavirus	236	>FILO_TAFV_L_V15698	TGGACCTTACACGGTATCGGGATAATGAGTTGATTTACGATGACAATCCATTAAGAGGTGGTTTAAATTGCAATCTTTCTTTTGATAATCCGCTTTTCAAGGGCCAGAGACTTAACATAATTGAAGAAGACTTGATTAGACTACCTTACTTATCAGGATGGGAGCTAGCTAAAACTGTTATCCAATCTATAATTTCTGACAGCAACAATTCATCAACGGATCCAATCAGTAGTGGG
Tai Forest ebolavirus	249	>FILO_TAFV_L_V16158	ATTAATAAGTATTGACTCTCACTTCTCAATTTATATTGGAGGAACTGCTGGTGATCGAGGACTTTCCGATGCGGCAAGATTGTTTCTTAGAACTGCCATTACTGTCTTCCTTCAATTCGTTAGAAAGTGGATAGTTGAACGCAAGACAGCTATTCCACTGTGGGTCATCTACCCTCTAGAAGGTCAAAGTCCTAGTCCGATCAACAGTTTTCTACACCACGTCATCGCATTGTTGCAACATGAGTCCTC
Tai Forest ebolavirus	574	>FILO_TAFV_L_V17336	TAGGATCCCTAAGCAAGTAGAGATTATAACCATGGATGCTGAAACAACAGAAAACATTAATCGGTCAAAATTGTACGAAGCAGTCCAACAGCTGATTGTCTCACATATTGATCCGAATGCACTCAAAGTTGTGGTTCTTAAAGTTTTCTTAAGTGACATTGATGGAATCCTATGGCTGAATGATAACCTTACCCCTTTGTTTGGGCTGGGTTACTTGATCAAGCCGATCACCTCTAGCCCAAAATCTAGTGAGTGGTACCTATGTCTCTCAAACCTTCTTTCAACTTCAAGACGATTACCTCATCAGAGTCATACTACTTGCATGCATGTTATTCAAACAGCACTCCAGCTACAAATTCAGAGGAGCTCATATTGGCTTAGCCACCTTGTCCAGTATGC…
Tai Forest ebolavirus	358	>FILO_TAFV_NP_C1049	GCCTGGCAGTCAGTTGGACACATGATGGTCATTTTCAGACTGATGAGAACAAATTTTCTAATTAAGTTCCTCCTTATACATCAAGGGATGCATATGGTAGCAGGACACGATGCTAACGATGCTGTCATCGCAAACTCTGTAGCTCAAGCACGTTTTTCAGGATTATTGATCGTTAAAACAGTGCTAGATCACATCCTTCAGAAAACAGAGCACGGAGTGCGTCTTCATCCTTTGGCAAGAACTGCTAAGGTCAAGAACGAAGTAAATTCCTTTAAGGCTGCCCTTAGCTCGCTAGCACAACATGGAGAGTATGCTCCTTTTGCTCGCTTGCTGAATCTTTCTGGAGTCAACAATCTCG
Tai Forest ebolavirus	242	>FILO_TAFV_NP_C1396	TCAACAATCTCGAGCACGGACTGTTTCCTCAGCTTTCTGCAATTGCCCTAGGTGTCGCAACGGCACACGGCAGTACCCTGGCAGGAGTAAATGTGGGGGAACAGTATCAGCAACTACGAGAAGCAGCCACTGAGGCAGAAAAACAATTGCAGAAATACGCTGAATCTCGCGAGCTTGACCATCTAGGTCTCGATGATCAAGAGAAGAAGATCTTGAAAGACTTCCATCAGAAGAAAAATGAA
Tai Forest ebolavirus	226	>FILO_TAFV_VP_C4908	CCTGGCATACCTGATCACCCACTACGACTCCTAAGAATAGGAAATCAAGCCTTCCTACAAGAGTTTGTGCTACCTCCTGTACAACTGCCACAATACTTCACTTTTGATCTGACAGCGCTGAAGCTGATCACCCAGCCACTCCCAGCGGCAACCTGGACAGATGAAACTCCAGCTGTGTCAACTGGCACGCTCCGCCCAGGGATCTCATTCCATCCCAAATTAAGGC
Tai Forest ebolavirus	239	>FILO_TAFV_GP_C6481	CTGGACCATGCCCAGGAGGACTCGCCTTTCACAAAGAAGGAGCCTTCTTCCTGTATGACCGACTCGCATCAACAATCATTTATCGGGGTACAACCTTTGCCGAAGGAGTTATTGCATTTCTGATCTTGCCTAAGGCGCGAAAGGATTTTTTCCAGTCTCCTCCATTGCATGAGCCTGCCAACATGACCACGGATCCCTCCAGTTACTATCACACGACAACAATAAACTACGTGGTTGAT
Tai Forest ebolavirus	228	>FILO_TAFV_L_C13637	CCCCACATGGAGTCTCTCTCGAAAACCGAGAAAATCCACCAGAAGGTCCAAGCTCTTACCGTGGTCATCTAGGCGGGATTGAGGGACTTCAACAAAAACTCTGGACAAGCATCTCATGTGCACAGATTTCATTAGTTGAAATCAAAACCGGTTTTAAACTGCGATCTGCGGTAATGGGTGACAATCAATGTATAACTGTACTCTCTGTATTTCCCCTCGAAACTGAGT
Tai Forest ebolavirus	322	>FILO_TAFV_L_C14053	AGAATTGCACCCTTGTCAGATGCTATCTTTGATGATCTTCAAGGGACACTAGCTAGCATAGGCACGGCTTTTGAAAGATCTATCTCCGAAACTAGGCACGTAGTCCCTTGTAGAGTAGCAGCTGCATTCCATACCTTTTTTTCCGTAAGAATCTTACAATATCATCATCTTGGCTTCAACAAGGGAACAGACCTGGGTCAATTGTCATTAAGCAAGCCATTAGATTTTGGAACTATAACTTTGGCCTTGGCAGTACCACAAGTCTTGGGTGGCTTATCATTCCTAAATCCAGAAAAATGTTTTTATAGAAATCTGGGTGATC
Marburg virus	358	>FILO_MARV_NP_C1049a	CACTGGCTTACTACAGGCCATATGAAAGTAATTTTTGGTATTTTGAGGTCTAGCTTTATTTTAAAGTTTGTGTTGATTCATCAAGGAGTAAACTTGGTGACAGGTCATGATGCCTATGACAGTATCATCAGTAATTCAGTAGGTCAAACTAGATTCTCAGGACTTCTTATTGTGAAAACAGTTCTCGAGTTCATCTTGCAAAAAACTGATTCAGGGGTGACACTACATCCTTTGGTGCGGACCTCCAAAGTAAAAAATGAAGTTGCTAGTTTCAAGCAGGCGTTGAGCAACCTAGCCCGACATGGAGAATACGCACCATTTGCACGGGTTCTGAATTTATCAGGGATTAACAACCTCG
Marburg virus	154	>FILO_MARV_NP_C1049b	CACTGGCTTACTACAGGCCATATGAAAGTAATTTTTGGGATTTTGAGATCTAGCTTTATTTTAAAATTTGTGTTAATTCATCAAGGAGTAAATTTGGTGACAGGTCATGATGCCTATGACAGTATCATTAGTAATTCAGTAGGTCAAACTAGAT
Marburg virus	358	>FILO_MARV_NP_C1049c	CATTGGCTCACTACAGGTCACATGAAAGTAATCTTTGGGATTTTAAGATCTAGCTTCATTTTGAAGTTTGTCTTAATCCATCAGGGAGTAAACTTGGTGACAGGTCATGATGCCTATGACAGTATCATCAGTAATTCAGTAGGACAAACTAGATTCTCAGGGCTTCTTATTGTGAAAACAGTTCTAGAGTTCATCCTACAAAAAACTGATTCAGGGGTGGCATTGCATCCACTTGTGCGGACCTCAAAAGTAAAAAATGAAGTTGCAAGCTTCAAACAGGCATTGAGTAACTTAGCTCGTCATGGAGAGTACGCACCATTTGCACGGGTTTTGAATTTATCAGGGATCAATAACCTTG
Marburg virus	242	>FILO_MARV_NP_C1396a	TTAACAACCTCGAGCATGGACTCTATCCTCAGCTCTCAGCAATTGCGCTGGGTGTGGCAACAGCACACGGCAGCACATTGGCTGGTGTCAATGTCGGCGAACAATATCAACAGCTACGAGAGGCGGCACATGATGCAGAGGTAAAACTACAAAGGCGACATGAACATCAGGAAATTCAAGCTATTGCCGAAGATGACGAGGAAAGGAAGATATTAGAACAGTTCCACCTTCAAAAAACTGAA
Marburg virus	242	>FILO_MARV_NP_C1396b	TTAACAACCTCGAACATGGACTCTATCCTCAGCTTTCAGCGATTGCGCTGGGTGTTGCAACAGCACACGGCAGTACATTGGCTGGTGTCAATGTTGGCGAACAATATCAACAGCTACGAGAGGCGGCACATGATGCGGAAATAAAACTACAAAGGCGACATGAACATCAGGAAATTCAAGCTATTGCGGAGGATGATGAGGAGAGGAAGATATTAGAACAATTCCACCTTCAGAAAACTGAA
Marburg virus	44	>FILO_MARV_NP_C1396c	TCAAGCTATTGCCGAGGATGACGAGGAAAGGAAGATATTAGAAC
Total Content (bp)	70208
